# Supplementary material for: Incorporating Fatty Acids Enhanced the Performance of Konjac Glucomannan/Chitosan/Zein Film
Source: Foods. 2025 Apr 29;14(9):1563. doi: 10.3390/foods14091563 (PMC12072034; doi:10.3390/foods14091563)
Supplement: Supplementary file 1 [file foods-14-01563-s001.zip]

Archive with 1 entries (1 files):
- foods-3544400-supplementary.pdf
